# Supplementary material for: Novel Tyrosinase and α-Glucosidase Inhibitors: 1,3-Bisbenzylphenylphenol and Congeners as Cosmetic Whitening Agents Based on Natural Products
Source: Molecules. 2026 Feb 6;31(3):573. doi: 10.3390/molecules31030573 (PMC12899787; doi:10.3390/molecules31030573)
Supplement: Supplementary file 1 [file molecules-31-00573-s001.zip]

Archive with 1 entries (1 files):
- molecules-4099877-supplementary.pdf
